# Supplementary material for: SARS-CoV-2 Infection Exacerbates Hypertensive Disorders in Pregnancy Through Vascular and Immune Pathways
Source: Int J Mol Sci. 2026 Jun 30;27(13):5891. doi: 10.3390/ijms27135891 (PMC13361972; doi:10.3390/ijms27135891)
Supplement: Supplementary file 1 [file ijms-27-05891-s001.zip]

Archive with 1 entries (1 files):
- ijms-4363240-supplementary.pdf
